# Supplementary material for: Analysis of MHC class II-bound CyHV-2 peptides in Carassius gibelio using mass spectrometry
Source: J Virol. 2025 Dec 29;100(2):e01870-25. doi: 10.1128/jvi.01870-25 (PMC12911862; doi:10.1128/jvi.01870-25)
Supplement: Table S1 — C. gibelio MHC-II-bound CyHV-2 peptides. [file jvi.01870-25-s0004.xlsx]

## Sheet: CyHV-2-derived antigen peptides
Table S1: The list of C. gibelio MHC-Ⅱ-bound CyHV-2 peptides
Peptide Sequences	PSM Score	Corresponding Protein	Categories
FRANELR	0.343338	ORF88	Unclassified proteins
SPKPLMY	0.309726	ORF88	Unclassified proteins
AEFKTQW	0.307702	ORF88	Unclassified proteins
DVYKGLK	0.247748	ORF88	Unclassified proteins
DSPKPLM	0.184306	ORF88	Unclassified proteins
LIEASLVR	0.297279	ORF88	Unclassified proteins
QRIKDIAD	0.272088	ORF88	Unclassified proteins
NPAEFKTQ	0.264591	ORF88	Unclassified proteins
NPNTIYSQ	0.260627	ORF88	Unclassified proteins
VTKPLPAN	0.221882	ORF88	Unclassified proteins
GKDEFKIA	0.201075	ORF88	Unclassified proteins
YDDLTSLR	0.0942989	ORF88	Unclassified proteins
KDEFKIAD	0.0624297	ORF88	Unclassified proteins
ADVYKGLK	0.038031	ORF88	Unclassified proteins
ENPAEFKTQ	0.30303	ORF88	Unclassified proteins
AYDDLTSLR	0.302372	ORF88	Unclassified proteins
DDYRLLVGA	0.172134	ORF88	Unclassified proteins
NPAEFKTQW	0.15126	ORF88	Unclassified proteins
CSVTKPLPA	0.13711	ORF88	Unclassified proteins
SPAKLNTYS	0.080779	ORF88	Unclassified proteins
TKFCDSVER	0.0419951	ORF88	Unclassified proteins
GKPGPVMTLL	0.28061	ORF88	Unclassified proteins
YMRPAMYTMT	0.252348	ORF88	Unclassified proteins
ENPAEFKTQW	0.173303	ORF88	Unclassified proteins
TNGMASKVFN	0.160398	ORF88	Unclassified proteins
SPHYVASVQN	0.135361	ORF88	Unclassified proteins
IFKPLIVPVR	0.0846594	ORF88	Unclassified proteins
QENPAEFKTQ	0.0443008	ORF88	Unclassified proteins
GPGGPSHSWQS	0.299423	ORF88	Unclassified proteins
YASKYVEGAAS	0.298132	ORF88	Unclassified proteins
YMRPAMYTMTG	0.295349	ORF88	Unclassified proteins
YEAFLNDKYKR	0.167132	ORF88	Unclassified proteins
SIFKPLIVPVR	0.148305	ORF88	Unclassified proteins
SLVRSSGISYD	0.0748673	ORF88	Unclassified proteins
LEGKDEFKIAD	0.0308573	ORF88	Unclassified proteins
SAMADSPKPLM	0.00810706	ORF88	Unclassified proteins
INPDTLKNLKYK	0.112666	ORF88	Unclassified proteins
ERNNGKPGPVMT	0.0874329	ORF88	Unclassified proteins
GLLQDMYLARQS	0.0792362	ORF88	Unclassified proteins
QRIKDIADHKMY	0.0575255	ORF88	Unclassified proteins
NNIVWLKDMKHN	0.0393263	ORF88	Unclassified proteins
VGAIDHARATGAA	0.144673	ORF88	Unclassified proteins
YMDGNKRDSGVQQ	0.142578	ORF88	Unclassified proteins
LIEASLVRSSGIS	0.107564	ORF88	Unclassified proteins
VTQTGEDDDYRLL	0.0340491	ORF88	Unclassified proteins
ADVYKGLKTLPVM	0.0228763	ORF88	Unclassified proteins
FLGPNRPHVFNKKG	0.366275	ORF88	Unclassified proteins
AYMDGNKRDSGVQQ	0.255978	ORF88	Unclassified proteins
TQIKGLGGPGGPSHS	0.24655	ORF88	Unclassified proteins
GPGGPSHSWQSVELM	0.0966652	ORF88	Unclassified proteins
QAYMDGNKRDSGVQQ	0.0590653	ORF88	Unclassified proteins
GPGGPSHSWQSVELMS	0.306257	ORF88	Unclassified proteins
LLNPNTIYSQAYMDGNK	0.00036853	ORF88	Unclassified proteins
LLNPNTIYSQAYMDGNKR	0.00026928	ORF88	Unclassified proteins
LLNPNTIYSQAYMDGNKRD	0.000484364	ORF88	Unclassified proteins
LLNPNTIYSQAYMDGNKRDS	0.000138316	ORF88	Unclassified proteins
TLLNPNTIYSQAYMDGNKRDS	0.00143057	ORF88	Unclassified proteins
LLNPNTIYSQAYMDGNKRDSG	0.000228847	ORF88	Unclassified proteins
LLNPNTIYSQAYMDGNKRDSGV	0.00025129	ORF88	Unclassified proteins
LLNPNTIYSQAYMDGNKRDSGVQ	0.0002329	ORF88	Unclassified proteins
LLNPNTIYSQAYMDGNKRDSGVQQ	0.000324971	ORF88	Unclassified proteins
QVIKSLY	0.319978	ORF121	Unclassified proteins
VIKSLYR	0.180243	ORF121	Unclassified proteins
TDVQLYR	0.129022	ORF121	Unclassified proteins
SPEFNREK	0.323798	ORF121	Unclassified proteins
SLYRISDT	0.322267	ORF121	Unclassified proteins
QQVIKSLY	0.16519	ORF121	Unclassified proteins
SDLVTGVH	0.142135	ORF121	Unclassified proteins
QVIKSLYR	0.0771084	ORF121	Unclassified proteins
ANTDVQLYR	0.349938	ORF121	Unclassified proteins
SDLVTGVHA	0.209386	ORF121	Unclassified proteins
MIKLTQVGS	0.14343	ORF121	Unclassified proteins
YSPEFNREK	0.137951	ORF121	Unclassified proteins
SLYRISDTA	0.0777929	ORF121	Unclassified proteins
QQVIKSLYR	0.0544373	ORF121	Unclassified proteins
TDVQLYREN	0.0132465	ORF121	Unclassified proteins
EKRDQAKRYL	0.290133	ORF121	Unclassified proteins
IDNANTDVQL	0.0945777	ORF121	Unclassified proteins
SDLVTGVHAQ	0.0573144	ORF121	Unclassified proteins
SDAFTAQQTK	0.0294245	ORF121	Unclassified proteins
QQQVIKSLYR	0.0168824	ORF121	Unclassified proteins
GVHAQQQVIK	0.00277767	ORF121	Unclassified proteins
SLYRISDTAAP	0.235378	ORF121	Unclassified proteins
REKRDQAKRYL	0.201012	ORF121	Unclassified proteins
QVIKSLYRISD	0.188435	ORF121	Unclassified proteins
RDQAKRYLKIC	0.10923	ORF121	Unclassified proteins
SDLVTGVHAQQ	0.00354742	ORF121	Unclassified proteins
SPEFNREKRDQA	0.242456	ORF121	Unclassified proteins
SLYRISDTAAPA	0.190413	ORF121	Unclassified proteins
MIKLTQVGSALL	0.0135691	ORF121	Unclassified proteins
ISNSDLVTGVHA	0.0122526	ORF121	Unclassified proteins
IDNANTDVQLYR	0.000538933	ORF121	Unclassified proteins
QQQVIKSLYRISD	0.160056	ORF121	Unclassified proteins
QVIKSLYRISDTA	0.159731	ORF121	Unclassified proteins
SLYRISDTAAPAA	0.139229	ORF121	Unclassified proteins
AEPVVEPQVAVAD	0.0959593	ORF121	Unclassified proteins
MIKLTQVGSALLS	0.0752888	ORF121	Unclassified proteins
SPEFNREKRDQAK	0.00133727	ORF121	Unclassified proteins
SIDNANTDVQLYR	0.00092405	ORF121	Unclassified proteins
GVHAQQQVIKSLYR	0.0977022	ORF121	Unclassified proteins
ENMIKLTQVGSALL	0.0655044	ORF121	Unclassified proteins
SPEFNREKRDQAKR	0.0119484	ORF121	Unclassified proteins
MIKLTQVGSALLSD	0.0102135	ORF121	Unclassified proteins
YSPEFNREKRDQAK	0.00321615	ORF121	Unclassified proteins
IDNANTDVQLYREN	5.02982e-05	ORF121	Unclassified proteins
AQQQVIKSLYRISDT	0.0657073	ORF121	Unclassified proteins
TKTMITGLIKDIKSAA	0.0895926	ORF121	Unclassified proteins
YSPEFNREKRDQAKRY	0.0414104	ORF121	Unclassified proteins
AQQQVIKSLYRISDTA	0.00183385	ORF121	Unclassified proteins
SPEFNREKRDQAKRYLK	0.327823	ORF121	Unclassified proteins
YSPEFNREKRDQAKRYL	0.301761	ORF121	Unclassified proteins
YSPEFNREKRDQAKRYLK	0.263012	ORF121	Unclassified proteins
SYSPEFNREKRDQAKRYLK	0.121039	ORF121	Unclassified proteins
AQQQVIKSLYRISDTAAPA	0.09213	ORF121	Unclassified proteins
GVHAQQQVIKSLYRISDTA	0.000651657	ORF121	Unclassified proteins
LYTGYEK	0.322414	ORF141	Analogs of cellular functional proteins
WDKILVAQ	0.298967	ORF141	Analogs of cellular functional proteins
MLYTGYEK	0.25189	ORF141	Analogs of cellular functional proteins
FGFKTLEK	0.242712	ORF141	Analogs of cellular functional proteins
YYLRTKAA	0.213385	ORF141	Analogs of cellular functional proteins
TELLVNKGS	0.273573	ORF141	Analogs of cellular functional proteins
GLVPTLRIF	0.265655	ORF141	Analogs of cellular functional proteins
APLVSERFF	0.111145	ORF141	Analogs of cellular functional proteins
LADVFQMLR	0.0810422	ORF141	Analogs of cellular functional proteins
RAPFVDQSQS	0.152288	ORF141	Analogs of cellular functional proteins
SELDAAVVHG	0.13132	ORF141	Analogs of cellular functional proteins
LHKQTPDTFS	0.108731	ORF141	Analogs of cellular functional proteins
GLVPTLRIFN	0.058651	ORF141	Analogs of cellular functional proteins
LDEAYGEKFD	0.0357207	ORF141	Analogs of cellular functional proteins
MVDQGGNKRPG	0.110262	ORF141	Analogs of cellular functional proteins
YHNVNPDTKEN	0.0486921	ORF141	Analogs of cellular functional proteins
RELWDKILVAQ	0.0279636	ORF141	Analogs of cellular functional proteins
TEGAVKRTVSA	0.0278145	ORF141	Analogs of cellular functional proteins
TGMYYLRTKAA	0.0172346	ORF141	Analogs of cellular functional proteins
SSKGPVERPQY	0.0124768	ORF141	Analogs of cellular functional proteins
MPFTSPEAKRLN	0.190701	ORF141	Analogs of cellular functional proteins
TELLVNKGSVQA	0.18314	ORF141	Analogs of cellular functional proteins
RMVDQGGNKRPG	0.182897	ORF141	Analogs of cellular functional proteins
MVDQGGNKRPGA	0.101555	ORF141	Analogs of cellular functional proteins
NSLLVAPMPTAS	0.0642023	ORF141	Analogs of cellular functional proteins
YDGSPVSKGLLQ	0.00550685	ORF141	Analogs of cellular functional proteins
SPEAKRLNKMIFE	0.125823	ORF141	Analogs of cellular functional proteins
MVDQGGNKRPGALA	0.0743894	ORF141	Analogs of cellular functional proteins
AFVEPLHDGGELVFN	0.177271	ORF141	Analogs of cellular functional proteins
AASNRRHRPIGIGVQGLA	0.272084	ORF141	Analogs of cellular functional proteins
NPTQTKFE	0.270409	ORF62	Analogs of cellular functional proteins
KRVVLPNA	0.223038	ORF62	Analogs of cellular functional proteins
SNPTQTKFE	0.113418	ORF62	Analogs of cellular functional proteins
VGDVIGNVGH	0.201659	ORF62	Analogs of cellular functional proteins
YTNFKKMAEQ	0.0136282	ORF62	Analogs of cellular functional proteins
YDPEIANGKQS	0.337875	ORF62	Analogs of cellular functional proteins
YSDGNKRNTHF	0.222788	ORF62	Analogs of cellular functional proteins
SETSNDARALK	0.172859	ORF62	Analogs of cellular functional proteins
LGPGSLGTRAS	0.15115	ORF62	Analogs of cellular functional proteins
AYMDGASRGQG	0.0147652	ORF62	Analogs of cellular functional proteins
SETSNDARALKLR	0.0535329	ORF62	Analogs of cellular functional proteins
YSKIRVALVGKLA	0.0144306	ORF62	Analogs of cellular functional proteins
APLVGDVIGNVGH	0.00354114	ORF62	Analogs of cellular functional proteins
NPTQTKFELVRRSH	0.155016	ORF62	Analogs of cellular functional proteins
YSKIRVALVGKLAN	0.0160462	ORF62	Analogs of cellular functional proteins
SNPTQTKFELVRRSH	0.115785	ORF62	Analogs of cellular functional proteins
KNEDGNDAMVRLVQR	0.0820895	ORF62	Analogs of cellular functional proteins
GASRGQGDEDDGLQK	0.00744832	ORF62	Analogs of cellular functional proteins
YMDGASRGQGDEDDGLQK	0.20748	ORF62	Analogs of cellular functional proteins
AYMDGASRGQGDEDDGLQK	0.122797	ORF62	Analogs of cellular functional proteins
NVLKALR	0.226017	ORF43	Analogs of cellular functional proteins
HKIEILKEF	0.0823151	ORF43	Analogs of cellular functional proteins
LEIKKSVEE	0.019873	ORF43	Analogs of cellular functional proteins
TEATAKLIEF	0.0506086	ORF43	Analogs of cellular functional proteins
SDAVDHIKPG	0.0119136	ORF43	Analogs of cellular functional proteins
AWRLHPSDTLD	0.114295	ORF43	Analogs of cellular functional proteins
RFVRNKRDLEQ	0.0778668	ORF43	Analogs of cellular functional proteins
SDAVDHIKPGS	0.00539437	ORF43	Analogs of cellular functional proteins
KDVGAALDTQH	0.000477858	ORF43	Analogs of cellular functional proteins
LEIKKSVEEHK	0.000232928	ORF43	Analogs of cellular functional proteins
SDAVDHIKPGSKDR	0.177276	ORF43	Analogs of cellular functional proteins
SDAVDHIKPGSKDRRNILS	0.025227	ORF43	Analogs of cellular functional proteins
FTYNTDKDR	0.0447663	ORF92	Viral capsid morphogenesis
LTDNTSVTGR	0.0301429	ORF92	Viral capsid morphogenesis
FLTDNTSVTGR	0.046538	ORF92	Viral capsid morphogenesis
ADVNAWRTSMK	0.040921	ORF92	Viral capsid morphogenesis
MTRTELRGQTLG	0.332901	ORF92	Viral capsid morphogenesis
LDYINGLQAKPR	0.00392108	ORF92	Viral capsid morphogenesis
SAVNSDNRGTFLL	0.227516	ORF92	Viral capsid morphogenesis
AGSLAFAGTNLPVL	0.052765	ORF92	Viral capsid morphogenesis
LDYINGLQAKPRYS	0.030275	ORF92	Viral capsid morphogenesis
VSELLREK	0.323254	ORF130	Unclassified proteins
SEETTWAR	0.297775	ORF130	Unclassified proteins
LAFGKLAG	0.180986	ORF130	Unclassified proteins
TEEDHSSKLL	0.283991	ORF130	Unclassified proteins
APTMDDFFIR	0.209875	ORF130	Unclassified proteins
TRPKSEETTWA	0.0943305	ORF130	Unclassified proteins
TRPKSEETTWAR	0.0119647	ORF130	Unclassified proteins
DIIHGDTTSDPSS	0.161359	ORF130	Unclassified proteins
RWTDKLR	0.067299	ORF24	Unclassified proteins
NAEFIKRLK	0.338198	ORF24	Unclassified proteins
TDLDKVEVVH	0.0772565	ORF24	Unclassified proteins
PEKVTGVVRTY	0.216935	ORF24	Unclassified proteins
RDRPTGGRVYS	0.207824	ORF24	Unclassified proteins
TDLDKVEVVHD	0.00312656	ORF24	Unclassified proteins
NLPRVRAQLLLK	0.339399	ORF24	Unclassified proteins
FPHLHTRKLMLE	0.339068	ORF24	Unclassified proteins
LFQDTLDMPG	0.347587	ORF5	Membrane proteins
VVETVAEYPS	0.221222	ORF5	Membrane proteins
VLFQDTLDMPG	0.182239	ORF5	Membrane proteins
VVETVAEYPSR	0.0161354	ORF5	Membrane proteins
VVETVAEYPSRVE	0.0629055	ORF5	Membrane proteins
TLDMPGVVETVAEYPSR	0.00139978	ORF5	Membrane proteins
FQDTLDMPGVVETVAEYPSR	0.362292	ORF5	Membrane proteins
VLFQDTLDMPGVVETVAEYPSR	0.000450127	ORF5	Membrane proteins
TGMKDFLE	0.220405	ORF78	Viral capsid morphogenesis
DEQSRVEKER	0.312636	ORF78	Viral capsid morphogenesis
DDFKLFKKLR	0.0455002	ORF78	Viral capsid morphogenesis
TGMKDFLEMFK	0.00563011	ORF78	Viral capsid morphogenesis
DDFKLFKKLREQ	0.0202499	ORF78	Viral capsid morphogenesis
GPHLRSRPHTGRLL	0.0270165	ORF78	Viral capsid morphogenesis
SNKLLVK	0.112812	ORF81	Membrane proteins
SPLTMGIAH	0.106848	ORF81	Membrane proteins
IAELKDRIS	0.0696337	ORF81	Membrane proteins
IAELKDRISR	0.12245	ORF81	Membrane proteins
SNKLLVKMPFD	0.041447	ORF81	Membrane proteins
IAELKDRISRGS	0.325216	ORF81	Membrane proteins
YEKLIFQ	0.272773	ORF51	Unclassified proteins
RDLEQLKQR	0.012989	ORF51	Unclassified proteins
ALGPVIFGPR	0.175775	ORF51	Unclassified proteins
HPSSVSEKVM	0.0344237	ORF51	Unclassified proteins
ALGPVIFGPRA	0.295319	ORF51	Unclassified proteins
ESVDLPR	0.353361	ORF97	Unclassified proteins
TEVAVYH	0.311316	ORF97	Unclassified proteins
ARPPMLR	0.0727766	ORF97	Unclassified proteins
AHDIKLLR	0.132978	ORF97	Unclassified proteins
SDMITAANRLS	0.171899	ORF97	Unclassified proteins
YDIRHGE	0.332654	ORF57	Unclassified proteins
TDRALVKMY	0.137339	ORF57	Unclassified proteins
DCACDVHVQR	0.236878	ORF57	Unclassified proteins
ADGGGGKIPGLDD	0.197834	ORF57	Unclassified proteins
FFVYDPKSQS	0.0809038	ORF77	Unclassified proteins
NAAATGVKLF	0.0721951	ORF77	Unclassified proteins
NPRDTIDFVNR	0.0121019	ORF77	Unclassified proteins
AGDSSRMVSPLT	0.131121	ORF77	Unclassified proteins
PVFHYL	0.186923	ORF36	Unclassified proteins
AEIAALKEA	0.163178	ORF36	Unclassified proteins
HVVDEDTADRQY	0.0127122	ORF36	Unclassified proteins
FLRVVVD	0.159452	ORF56	Analogs of cellular functional proteins
TLINDHTHR	0.327249	ORF56	Analogs of cellular functional proteins
TSELREPAW	0.158379	ORF56	Analogs of cellular functional proteins
EVIKLPR	0.332701	ORF64	Membrane proteins
TFVNQTKEQ	0.0409222	ORF64	Membrane proteins
FSTFVNQTKEQ	0.0286237	ORF64	Membrane proteins
NAKNIDTYIEA	0.0831811	ORF68	Analogs of cellular functional proteins
SVLDLEKKTNS	0.00808818	ORF68	Analogs of cellular functional proteins
CQADQKPDKRFD	0.0564422	ORF68	Analogs of cellular functional proteins
KTKDLSSLWS	0.333791	ORF4	Analogs of cellular functional proteins
KTKDLSSLWSMRFN	0.0125889	ORF4	Analogs of cellular functional proteins
GSKFIRVWS	0.0312454	ORF46	Analogs of cellular functional proteins
GKLDGSKFIRVWS	0.350952	ORF46	Analogs of cellular functional proteins
CQHKAGKIKGVA	0.0377674	ORF79	Analogs of cellular functional proteins
CQHKAGKIKGVAY	0.290814	ORF79	Analogs of cellular functional proteins
FDNDLLK	0.261028	ORF85	Unclassified proteins
IERETDPAR	0.213585	ORF85	Unclassified proteins
ITDNVYR	0.321718	ORF102	Unclassified proteins
MMSEIILGV	0.00151581	ORF104	Analogs of cellular functional proteins
TAVMPYVPLR	0.278559	ORF107	Unclassified proteins
HAFEEDEGHRQQ	0.0043826	ORF108	Membrane proteins
DIETGTSLRE	0.072938	ORF132	Membrane proteins
YNWRSLAR	0.335512	ORF146	Membrane proteins
RNLDSLNATY	0.0244995	ORF152	Membrane proteins
YHLKQVQR	0.185396	ORF155	Viral capsid morphogenesis
HDTSVSKYILQ	0.0180379	ORF23	Analogs of cellular functional proteins
AHLGVQVQLS	0.277104	ORF2A	Unclassified proteins
HELDANENRNE	0.0414426	ORF31	Analogs of cellular functional proteins
CSKILSKSN	0.0826761	ORF59	Membrane proteins
LDPSVLIEIWK	0.0232283	ORF72	Viral capsid morphogenesis
TLEAEIDRV	0.257854	ORF74	Unclassified proteins
EYFTGTVEH	0.170559	ORF89	Unclassified proteins
LAPYLLVPKRTAS	0.220437	ORF96	Unclassified proteins
